# Supplementary material for: Differences of soil enzyme activities and its influencing factors under different flooding conditions in Ili Valley, Xinjiang
Source: PeerJ. 2020 Mar 12;8:e8531. doi: 10.7717/peerj.8531 (PMC7073240; doi:10.7717/peerj.8531)
Supplement: Supplemental Information 1 [file peerj-08-8531-s001.xlsx]

## Sheet: Description of file content
A brief description of the file contents:
This document is the original data of soil enzyme activity and properties of physical and chemical in three different habitats. In this paper, three habitats were selected as Ditch millet wetland (DMW), Calamagrostis epigeios wetland (CEW) and Phragmites australis wetland (PAW) as the research object. Three different samples were randomly selected from each habitat to measure the soil physical an…

## Sheet: Soil organic carbon  
Soil organic carbon (SOC)
number	Wetland types	Layer(cm)	Soil organic carbon (g/kg)		1、DMW belongs to the rarely flooded habitat;
1	Wetland 1（rarely flooded）	0—10	21.648		2、CEW belongs to the seasonal flooded habitat, with a one-year flooding period of about 2-3 months;
2		10—20	17.0916
3		20—30	7.92		3、PAW belongs to the long-term flooded habitat, with a one-year flooding period of about 10 months.
4		30—40	7.36255
5	Wetland 2 (rarely flooded)	0—10	18.744
6		10—20	4.99602		Wetland 1, wetland 2 and wetland 3 respectively represent three sample points with the rarely flooded habitat;
7		20—30	2.10359		Wetland 4, wetland 5 and wetland 6 respectively represent three sample points with the the long-term flooded habitat;
8		30—40	1.848		Wetland 7, wetland 8 and wetland 9 respectively represent three sample points with the seasonal flooded habitat;
9	Wetland 3 (rarely flooded)	0—10	41.119
10		10—20	27.192
11		20—30	9.69048
12		30—40	8.15139
13	Wetland 4 (long-term flooding)	0—10	3.15538
14		10—20	1.848
15		20—30	2.62948
16		30—40	0.792
17	Wetland 5（long-term flooding）	0—10	21.12
18		10—20	2.64
19		20—30	1.05179
20		30—40	3.41833
21	Wetland 6 (long-term flooding)	0—10	10.6957
22		10—20	8.976
23		20—30	1.30952
24		30—40	0.788845
25	Wetland 7（seasonal flooding）	0—10	9.46614
26		10—20	6.31076
27		20—30	4.752
28		30—40	3.88235
29	Wetland8 (seasonal flooding)	0—10	40.2892
30		10—20	28.6614
31		20—30	26.136
32		30—40	2.91566
33	Wetland 9 (seasonal flooding)	0—10	44.352
34		10—20	10.255
35		20—30	2.64
36		30—40	3.15538

## Sheet: Total Phosphorus 
Total Phosphorus (TP)		Long-term flooding (Phragmites australis wetland), seasonal flooding (Calamagrostis epigeios wetland ) and rarely flooded (Ditch millet wetland )
number	Wetland types	Layer(cm)	Total phosphorus content
1	Wetland 1（rarely flooded）	0—10	8.59141
2		10—20	7.97615			1、DMW belongs to the rarely flooded habitat;
3		20—30	7.93945			2、CEW belongs to the seasonal flooded habitat, with a one-year flooding period of about 2-3 months;
4		30—40	7.28996
5	Wetland 2 (rarely flooded)	0—10	7.015			3、PAW belongs to the long-term flooded habitat, with a one-year flooding period of about 10 months.
6		10—20	6.35511
7		20—30	5.92759
8		30—40	5.84186
9	Wetland 3 (rarely flooded)	0—10	8.85688
10		10—20	7.72988		Wetland 1, wetland 2 and wetland 3 respectively represent three sample points with the rarely flooded habitat;
11		20—30	5.9578		Wetland 4, wetland 5 and wetland 6 respectively represent three sample points with the the long-term flooded habitat;
12		30—40	5.72616		Wetland 7, wetland 8 and wetland 9 respectively represent three sample points with the seasonal flooded habitat;
13	Wetland 4 (long-term flooding)	0—10	7.47326
14		10—20	7.32114
15		20—30	6.14734
16		30—40	6.92335
17	Wetland 5（long-term flooding）	0—10	9.56291
18		10—20	9.21464
19		20—30	8.98532
20		30—40	8.04376
21	Wetland 6 (long-term flooding)	0—10	9.11376
22		10—20	8.6464
23		20—30	8.49976
24		30—40	8.49976
25	Wetland 7（seasonal flooding）	0—10	8.19633
26		10—20	7.94191
27		20—30	7.58324
28		30—40	7.48073
29	Wetland8 (seasonal flooding)	0—10	8.32647
30		10—20	7.15046
31		20—30	6.39817
32		30—40	6.97138
33	Wetland 9 (seasonal flooding)	0—10	8.38978
34		10—20	6.6967
35		20—30	7.71927
36		30—40	7.75879

## Sheet: Ammonium nitrogen
Ammonium nitrogen (NH4+-N)		Long-term flooding (Phragmites australis wetland), seasonal flooding (Calamagrostis epigeios wetland ) and rarely flooded (Ditch millet wetland )
number	Wetland types	Layer(cm)	Ammonium nitrogen content (mg/kg)
1	Wetland 1（rarely flooded）	0—10	6.60625
2		10—20	6.20131			1、DMW belongs to the rarely flooded habitat;
3		20—30	6.12418			2、CEW belongs to the seasonal flooded habitat, with a one-year flooding period of about 2-3 months;
4		30—40	6.06633
5	Wetland 2 (rarely flooded)	0—10	6.89549			3、PAW belongs to the long-term flooded habitat, with a one-year flooding period of about 10 months.
6		10—20	6.49055
7		20—30	6.47127
8		30—40	6.33629
9	Wetland 3 (rarely flooded)	0—10	7.45469
10		10—20	7.33899			Wetland 1, wetland 2 and wetland 3 respectively represent three sample points with the rarely flooded habitat;
11		20—30	7.16545			Wetland 4, wetland 5 and wetland 6 respectively represent three sample points with the the long-term flooded habitat;
12		30—40	7.04975			Wetland 7, wetland 8 and wetland 9 respectively represent three sample points with the seasonal flooded habitat;
13	Wetland 4 (long-term flooding)	0—10	7.70536
14		10—20	7.57038
15		20—30	7.37755
16		30—40	6.70266
17	Wetland 5（long-term flooding）	0—10	6.85692
18		10—20	6.72194
19		20—30	6.64481
20		30—40	6.62553
21	Wetland 6 (long-term flooding)	0—10	7.08831
22		10—20	6.76051
23		20—30	6.64481
24		30—40	5.69996
25	Wetland 7（seasonal flooding）	0—10	6.79907
26		10—20	6.76051
27		20—30	6.79907
28		30—40	6.77979
29	Wetland8 (seasonal flooding)	0—10	7.31971
30		10—20	6.97262
31		20—30	6.93405
32		30—40	6.60625
33	Wetland 9 (seasonal flooding)	0—10	7.47397
34		10—20	7.1076
35		20—30	7.06903
36		30—40	6.89549

## Sheet: Easily oxidized organic carbon
Easily oxidized organic carbon (EOC)		Long-term flooding (Phragmites australis wetland), seasonal flooding (Calamagrostis epigeios wetland ) and rarely flooded (Ditch millet wetland )
number	Wetland types	Layer(cm)	The content of EOC（g/kg）
1	Wetland 1（rarely flooded）	0—10	9.27754			1、DMW belongs to the rarely flooded habitat;
2		10—20	4.76428			2、CEW belongs to the seasonal flooded habitat, with a one-year flooding period of about 2-3 months;
3		20—30	3.89985
4		30—40	3.44892			3、PAW belongs to the long-term flooded habitat, with a one-year flooding period of about 10 months.
5	Wetland 2 (rarely flooded)	0—10	6.2325
6		10—20	5.13235
7		20—30	4.81307
8		30—40	3.42919
9	Wetland 3 (rarely flooded)	0—10	6.64875			Wetland 1, wetland 2 and wetland 3 respectively represent three sample points with the rarely flooded habitat;
10		10—20	2.42951			Wetland 4, wetland 5 and wetland 6 respectively represent three sample points with the the long-term flooded habitat;
11		20—30	5.18521			Wetland 7, wetland 8 and wetland 9 respectively represent three sample points with the seasonal flooded habitat;
12		30—40	3.55429
13	Wetland 4 (long-term flooding)	0—10	4.75875
14		10—20	3.78
15		20—30	4.31827
16		30—40	4.576
17	Wetland 5（long-term flooding）	0—10	10.4175
18		10—20	4.59
19		20—30	3.4875
20		30—40	8.63655
21	Wetland 6 (long-term flooding)	0—10	0.045
22		10—20	2.6775
23		20—30	1.63092
24		30—40	1.47346
25	Wetland 7（seasonal flooding）	0—10	7.05375
26		10—20	3.915
27		20—30	6.20752
28		30—40	3.69977
29	Wetland8 (seasonal flooding)	0—10	8.49375
30		10—20	3.86845
31		20—30	5.42142
32		30—40	3.25125
33	Wetland 9 (seasonal flooding)	0—10	2.89125
34		10—20	4.5
35		20—30	4.28625
36		30—40	7.44601

## Sheet: Soil microbial biomass carbon
Soil microbial biomass carbon (MBC)		Long-term flooding (Phragmites australis wetland), seasonal flooding (Calamagrostis epigeios wetland ) and rarely flooded (Ditch millet wetland )
number	Wetland types	Layer(cm)	The content of MBC (mg/kg)
1	Wetland 1（rarely flooded）	0—10	2436
2		10—20	2017
3		20—30	1506
4		30—40	1208			1、DMW belongs to the rarely flooded habitat;
5	Wetland 2 (rarely flooded)	0—10	2475			2、CEW belongs to the seasonal flooded habitat, with a one-year flooding period of about 2-3 months;
6		10—20	2130
7		20—30	1633			3、PAW belongs to the long-term flooded habitat, with a one-year flooding period of about 10 months.
8		30—40	1305
9	Wetland 3 (rarely flooded)	0—10	2500
10		10—20	2147
11		20—30	1696			Wetland 1, wetland 2 and wetland 3 respectively represent three sample points with the rarely flooded habitat;
12		30—40	1283			Wetland 4, wetland 5 and wetland 6 respectively represent three sample points with the the long-term flooded habitat;
13	Wetland 4 (long-term flooding)	0—10	459			Wetland 7, wetland 8 and wetland 9 respectively represent three sample points with the seasonal flooded habitat;
14		10—20	403
15		20—30	326
16		30—40	219
17	Wetland 5（long-term flooding）	0—10	507
18		10—20	426
19		20—30	361
20		30—40	255
21	Wetland 6 (long-term flooding)	0—10	476
22		10—20	413
23		20—30	341
24		30—40	239
25	Wetland 7（seasonal flooding）	0—10	2580
26		10—20	1986
27		20—30	1425
28		30—40	1022
29	Wetland8 (seasonal flooding)	0—10	2694
30		10—20	2015
31		20—30	1529
32		30—40	1047
33	Wetland 9 (seasonal flooding)	0—10	2633
34		10—20	1806
35		20—30	1345
36		30—40	969

## Sheet: Dissolved organic carbon
Dissolved organic carbon (DOC)		Long-term flooding (Phragmites australis wetland), seasonal flooding (Calamagrostis epigeios wetland ) and rarely flooded (Ditch millet wetland )
number	Wetland types	Layer(cm)	The content of DOC (mg/kg)
1	Wetland 1（rarely flooded）	0—10	226.148
2		10—20	211.463
3		20—30	193.841		1、DMW belongs to the rarely flooded habitat;
4		30—40	158.597		2、CEW belongs to the seasonal flooded habitat, with a one-year flooding period of about 2-3 months;
5	Wetland 2 (rarely flooded)	0—10	217.337
6		10—20	193.841		3、PAW belongs to the long-term flooded habitat, with a one-year flooding period of about 10 months.
7		20—30	176.219
8		30—40	123.354
9	Wetland 3 (rarely flooded)	0—10	214.4
10		10—20	193.841
11		20—30	173.282		Wetland 1, wetland 2 and wetland 3 respectively represent three sample points with the rarely flooded habitat;
12		30—40	155.66		Wetland 4, wetland 5 and wetland 6 respectively represent three sample points with the the long-term flooded habitat;
13	Wetland 4 (long-term flooding)	0—10	226.148		Wetland 7, wetland 8 and wetland 9 respectively represent three sample points with the seasonal flooded habitat;
14		10—20	205.589
15		20—30	179.156
16		30—40	132.164
17	Wetland 5（long-term flooding）	0—10	214.4
18		10—20	193.841
19		20—30	167.408
20		30—40	140.975
21	Wetland 6 (long-term flooding)	0—10	328.943
22		10—20	314.258
23		20—30	273.14
24		30—40	202.652
25	Wetland 7（seasonal flooding）	0—10	240.833
26		10—20	220.274
27		20—30	176.219
28		30—40	167.408
29	Wetland8 (seasonal flooding)	0—10	249.644
30		10—20	211.463
31		20—30	173.282
32		30—40	99.8576
33	Wetland 9 (seasonal flooding)	0—10	234.959
34		10—20	211.463
35		20—30	193.841
36		30—40	152.723

## Sheet: sucrase
Soil sucrase		Long-term flooding (Phragmites australis wetland), seasonal flooding (Calamagrostis epigeios wetland ) and rarely flooded (Ditch millet wetland )
number	Wetland types	Layer(cm)	Sucrase activity (mg·（g·24h）-1)
1	Wetland 1（rarely flooded）	0—10	1.15707			1、DMW belongs to the rarely flooded habitat;
2		10—20	1.05403			2、CEW belongs to the seasonal flooded habitat, with a one-year flooding period of about 2-3 months;
3		20—30	0.833211
4		30—40	0.59473			3、PAW belongs to the long-term flooded habitat, with a one-year flooding period of about 10 months.
5	Wetland 2 (rarely flooded)	0—10	1.47505
6		10—20	1.18357
7		20—30	0.709554
8		30—40	0.497571
9	Wetland 3 (rarely flooded)	0—10	2.09039		Wetland 1, wetland 2 and wetland 3 respectively represent three sample points with the rarely flooded habitat;
10		10—20	2.05506		Wetland 4, wetland 5 and wetland 6 respectively represent three sample points with the the long-term flooded habitat;
11		20—30	1.23362		Wetland 7, wetland 8 and wetland 9 respectively represent three sample points with the seasonal flooded habitat;
12		30—40	0.326807
13	Wetland 4 (long-term flooding)	0—10	0.468129
14		10—20	0.329751
15		20—30	0.320919
16		30—40	0.318563
17	Wetland 5（long-term flooding）	0—10	1.43383
18		10—20	0.400412
19		20—30	0.379803
20		30—40	0.353305
21	Wetland 6 (long-term flooding)	0—10	1.72531
22		10—20	0.438687
23		20—30	0.309142
24		30—40	0.300309
25	Wetland 7（seasonal flooding）	0—10	1.86663
26		10—20	0.44752
27		20—30	0.42691
28		30—40	0.385691
29	Wetland8 (seasonal flooding)	0—10	2.65862
30		10—20	1.48977
31		20—30	0.503459
32		30—40	0.453408
33	Wetland 9 (seasonal flooding)	0—10	2.04034
34		10—20	1.53982
35		20—30	0.397468
36		30—40	0.353305
			S

## Sheet: catalase
Soil catalase		Long-term flooding (Phragmites australis wetland), seasonal flooding (Calamagrostis epigeios wetland ) and rarely flooded (Ditch millet wetland )
number	Wetland types	Layer(cm)	Soil catalase activity (mg/g)
1	Wetland 1（rarely flooded）	0—10	2.275			1、DMW belongs to the rarely flooded habitat;
2		10—20	2.24663			2、CEW belongs to the seasonal flooded habitat, with a one-year flooding period of about 2-3 months;
3		20—30	2.225
4		30—40	2.195			3、PAW belongs to the long-term flooded habitat, with a one-year flooding period of about 10 months.
5	Wetland 2 (rarely flooded)	0—10	0.69965
6		10—20	1.30065
7		20—30	1.3993
8		30—40	2.22389
9	Wetland 3 (rarely flooded)	0—10	2.17391			Wetland 1, wetland 2 and wetland 3 respectively represent three sample points with the rarely flooded habitat;
10		10—20	2.15			Wetland 4, wetland 5 and wetland 6 respectively represent three sample points with the the long-term flooded habitat;
11		20—30	2.09895			Wetland 7, wetland 8 and wetland 9 respectively represent three sample points with the seasonal flooded habitat;
12		30—40	2.04795
13	Wetland 4 (long-term flooding)	0—10	1.49701
14		10—20	1.42429
15		20—30	1.12332
16		30—40	0.948577
17	Wetland 5（long-term flooding）	0—10	2.24888
18		10—20	2.22389
19		20—30	2.025
20		30—40	0.624376
21	Wetland 6 (long-term flooding)	0—10	2.17391
22		10—20	2.1
23		20—30	2
24		30—40	1.95
25	Wetland 7（seasonal flooding）	0—10	2.07396
26		10—20	1.92308
27		20—30	1.89715
28		30—40	1.74825
29	Wetland8 (seasonal flooding)	0—10	2.07293
30		10—20	2.04898
31		20—30	1.92208
32		30—40	1.825
33	Wetland 9 (seasonal flooding)	0—10	2.14678
34		10—20	2.12394
35		20—30	2.07293
36		30—40	1.70085

## Sheet: amylase
Soil amylase		Long-term flooding (Phragmites australis wetland), seasonal flooding (Calamagrostis epigeios wetland ) and rarely flooded (Ditch millet wetland )
number	Wetland types	Layer(cm)	Amylase activity (mgC6H12O6/(g*h))
1	Wetland 1（rarely flooded）	0-10	14.9085			1、DMW belongs to the rarely flooded habitat;
2		10-20	6.88764			2、CEW belongs to the seasonal flooded habitat, with a one-year flooding period of about 2-3 months;
3		20-30	6.76056
4		30-40	7.53356			3、PAW belongs to the long-term flooded habitat, with a one-year flooding period of about 10 months.
5	Wetland 2 (rarely flooded)	0-10	14.1339
6		10-20	6.13375
7		20-30	5.2419
8		30-40	5.87806
9	Wetland 3 (rarely flooded)	0-10	14.5123			Wetland 1, wetland 2 and wetland 3 respectively represent three sample points with the rarely flooded habitat;
10		10-20	6.76867			Wetland 4, wetland 5 and wetland 6 respectively represent three sample points with the the long-term flooded habitat;
11		20-30	5.23772			Wetland 7, wetland 8 and wetland 9 respectively represent three sample points with the seasonal flooded habitat;
12		30-40	5.99929
13	Wetland 4 (long-term flooding)	0-10	5.36699
14		10-20	5.49088
15		20-30	6.2535
16		30-40	4.60115
17	Wetland 5（long-term flooding）	0-10	9.43863
18		10-20	7.78808
19		20-30	6.63348
20		30-40	6.89453
21	Wetland 6 (long-term flooding)	0-10	16.5555
22		10-20	5.23667
23		20-30	5.74738
24		30-40	6.261
25	Wetland 7（seasonal flooding）	0-10	6.51031
26		10-20	5.6191
27		20-30	5.36914
28		30-40	4.72825
29	Wetland8 (seasonal flooding)	0-10	17.3115
30		10-20	6.8959
31		20-30	6.00529
32		30-40	6.76597
33	Wetland 9 (seasonal flooding)	0-10	16.0565
34		10-20	13.7554
35		20-30	6.13129
36		30-40	5.99929

[truncated: 1 more sheets: urease]
