# Supplementary material for: Differences of soil enzyme activities and its influencing factors under different flooding conditions in Ili Valley, Xinjiang
Source: PeerJ. 2020 Mar 12;8:e8531. doi: 10.7717/peerj.8531 (PMC7073240; doi:10.7717/peerj.8531)
Supplement: Supplemental Information 2 [file peerj-08-8531-s002.xlsx]

## Sheet: Sheet1
（Ditch millet wetland）
N 43°54＇40.5"	N 42°57＇26.3"	N 42°57＇25.8"
E 081°06＇34.2"	E 080°57＇34.4"	E 080°57＇36.5"
H 579m	H 1628m	H 1641m
（Calamagrostis epigeios wetland）
N 43°54＇23.8"	N 42°57＇24.1"	N 42°57＇23.2"
E 081°05＇11.2"	E 080°57＇36.5"	E 080°57＇36.7"
H 566m	H 1641m	H 1636m
（Phragmites australis wetland）
N 43°54＇16.3"	N 43°54＇23.0"	N 42°57＇25.6"
E 081°06＇52.4"	E 081°05＇3.3"	E 080°57＇36.3"
H 566m	H 575m	H 1648m
From left to right, the geographical location of three samples of each plot is respectively
1、DMW belongs to the rarely flooded habitat;
2、CEW belongs to the seasonal flooded habitat, with a one-year flooding period of about 2-3 months;
3、PAW belongs to the long-term flooded habitat, with a one-year flooding period of about 10 months.
